# Supplementary material for: Inhibition of PRKAA/AMPK (Ser485/491) phosphorylation by crizotinib induces cardiotoxicity via perturbing autophagosome-lysosome fusion
Source: Autophagy. 2023 Sep 21;20(2):416–36. doi: 10.1080/15548627.2023.2259216 (PMC10813574; doi:10.1080/15548627.2023.2259216)
Supplement: Supplemental Material [file KAUP_A_2259216_SM9898.xlsx]

## Sheet: Upregulated
Table S1. Lists of significantly changed genes in crizotinib-treated cardiomyocytes
gene_id	gene_name	FPKM
		FPKM.Crizo1	FPKM.Crizo2	FPKM.Crizo3	FPKM.CTRL1	FPKM.CTRL2	FPKM.CTRL3	Fold Change	pval	regulation	significant
ENSG00000114796	KLHL24	16.8686	19.476	19.6125	4.61274	5.17203	4.239	3.99016	9.50645e-67	up	yes
ENSG00000211459	MT-RNR1	1261.3	1205.73	1444.53	512.993	524.675	464.898	2.60325	7.41945e-41	up	yes
ENSG00000165617	DACT1	3.07614	3.86815	3.8595	0.518566	0.657403	0.737267	5.64687	8.51129e-37	up	yes
ENSG00000188554	NBR1	24.2734	25.1539	27.449	11.0797	11.6337	10.9598	2.28302	2.92379e-36	up	yes
ENSG00000183856	IQGAP3	16.5293	17.1663	17.0224	7.59118	7.73525	7.69579	2.203	1.36197e-35	up	yes
ENSG00000239474	KLHL41	175.881	160.631	212.084	41.645	61.6996	51.0007	3.55434	3.52024e-34	up	yes
ENSG00000012822	CALCOCO1	6.99546	7.68196	7.52546	3.14242	3.06121	3.06334	2.39592	9.11489e-34	up	yes
ENSG00000176438	SYNE3	5.13015	5.15155	5.67179	2.13941	2.10522	2.38755	2.40547	6.02236e-32	up	yes
ENSG00000105270	CLIP3	16.072	17.1735	16.3293	6.43186	5.3026	6.54494	2.71206	6.28098e-31	up	yes
ENSG00000210082	MT-RNR2	12482.8	11708.3	11952.4	5542.13	6181.35	5920.95	2.04844	1.05782e-30	up	yes
ENSG00000250722	SELENOP	67.8471	83.5181	83.653	27.1645	28.6984	20.4741	3.07869	1.21291e-30	up	yes
ENSG00000105856	HBP1	11.5244	12.833	15.2896	4.3501	5.01108	4.28881	2.90454	1.32533e-30	up	yes
ENSG00000156804	FBXO32	2.61094	1.7593	2.43876	0.375296	0.432864	0.500982	5.20112	3.36546e-30	up	yes
ENSG00000090238	YPEL3	3.61592	4.75073	5.43957	0.968344	0.814362	0.954023	5.04479	2.82793e-29	up	yes
ENSG00000210049	MT-TF	226.282	262.001	257.898	53.8312	68.8754	72.2892	3.82666	5.77968e-28	up	yes
ENSG00000150593	PDCD4	26.1194	30.2311	29.3954	10.5247	12.7472	9.80061	2.59266	3.14545e-27	up	yes
ENSG00000155111	CDK19	8.19235	8.27199	8.09144	3.52795	3.39866	3.90688	2.26666	1.58715e-26	up	yes
ENSG00000119801	YPEL5	16.2958	16.1438	17.8665	7.50793	7.80121	7.17795	2.23711	1.80606e-26	up	yes
ENSG00000274180	NATD1	2.69769	3.30829	2.81568	0.86224	0.857458	0.752007	3.56905	2.78868e-25	up	yes
ENSG00000164440	TXLNB	7.36449	8.25342	10.4931	1.43316	2.65314	1.6809	4.52751	5.31826e-24	up	yes
ENSG00000135363	LMO2	22.53	27.0692	31.4966	7.71544	10.1662	6.6733	3.30263	8.33876e-24	up	yes
ENSG00000163346	PBXIP1	41.3316	52.1206	43.9794	21.349	18.2488	17.7116	2.39806	2.96913e-23	up	yes
ENSG00000138764	CCNG2	14.0974	18.6648	15.1752	6.06289	6.45832	4.81972	2.76441	3.43593e-23	up	yes
ENSG00000118898	PPL	2.46133	2.3452	2.23562	0.792003	0.623272	0.810631	3.16372	4.82854e-23	up	yes
ENSG00000128271	ADORA2A	1.11604	0.989345	1.08389	0.0376282	0.0510042	0.114868	15.6721	6.02637e-23	up	yes
ENSG00000123933	MXD4	2.81804	3.05299	2.24654	0.833327	0.835763	0.816314	3.2661	6.2778e-23	up	yes
ENSG00000164938	TP53INP1	5.56922	5.9492	4.87812	1.39051	1.94444	1.14985	3.65602	5.17427e-22	up	yes
ENSG00000143127	ITGA10	1.73253	1.40539	1.97693	0.383811	0.307907	0.443274	4.50651	1.76184e-21	up	yes
ENSG00000146278	PNRC1	7.52492	9.02412	8.46659	3.00471	3.11952	3.49561	2.60042	5.00712e-21	up	yes
ENSG00000164463	CREBRF	2.32995	2.23005	3.07596	0.636261	0.930974	0.660397	3.42784	6.17794e-21	up	yes
ENSG00000274272	AC069281	3.35401	3.20084	3.15591	0.770424	0.965295	1.1565	3.35754	2.11096e-19	up	yes
ENSG00000114626	ABTB1	3.45097	3.24531	3.30611	1.37063	1.42172	1.4801	2.34114	3.94903e-19	up	yes
ENSG00000139292	LGR5	14.9674	19.4223	18.7912	6.56353	7.31259	4.55642	2.88516	8.33225e-19	up	yes
ENSG00000158402	CDC25C	16.448	19.9742	17.9005	8.72187	9.05523	8.39786	2.07536	1.9514e-18	up	yes
ENSG00000197249	SERPINA1	0.99136	0.952087	0.875625	0.13814	0.192906	0.143326	5.94275	2.20895e-18	up	yes
ENSG00000118473	SGIP1	2.81109	2.51527	2.64107	0.957331	1.14854	1.25682	2.36937	6.33048e-18	up	yes
ENSG00000184678	H2BC21	3.03958	3.21519	3.19099	0.86404	0.530132	0.731224	4.44424	2.10389e-17	up	yes
ENSG00000119711	ALDH6A1	2.10702	2.72654	3.15712	0.860251	0.942084	0.738237	3.14523	2.32371e-17	up	yes
ENSG00000125744	RTN2	14.1199	16.1374	14.2293	6.74446	7.75258	7.05095	2.06454	4.64349e-17	up	yes
ENSG00000211896	IGHG1	1.23966	1.02506	1.17436	0	0	0	11463.6	6.81823e-17	up	yes
ENSG00000149212	SESN3	8.47186	9.97042	8.01733	4.63998	3.90513	4.00392	2.1085	1.21993e-16	up	yes
ENSG00000189195	BTBD8	0.406956	0.554359	0.648379	0.100425	0.0792092	0.0700791	6.44617	1.9226e-16	up	yes
ENSG00000210077	MT-TV	247.51	241.971	261.314	110.37	106.836	87.2544	2.46598	5.13927e-16	up	yes
ENSG00000104081	BMF	7.73577	8.25028	8.43757	2.53694	3.76594	3.57585	2.47234	5.14165e-16	up	yes
ENSG00000211592	IGKC	5.84316	5.35297	3.91595	0	0	0	50373.6	9.1683e-16	up	yes
ENSG00000177666	PNPLA2	9.40377	9.95417	9.21794	4.35414	4.78567	5.08293	2.00917	1.48851e-15	up	yes
ENSG00000121039	RDH10	17.3909	25.0917	28.4385	9.45663	9.61879	6.67716	2.75394	2.31929e-15	up	yes
ENSG00000108840	HDAC5	7.76339	8.17205	9.28225	3.01065	4.29189	3.89436	2.2522	7.55889e-15	up	yes
ENSG00000170271	FAXDC2	2.03497	2.66949	2.57832	0.720636	1.02339	0.728297	2.94573	9.91028e-15	up	yes
ENSG00000007516	BAIAP3	0.564168	0.731209	0.715769	0.124223	0.142172	0.0771599	5.85393	1.19617e-14	up	yes
ENSG00000173801	JUP	6.81612	9.58132	8.61791	3.595	3.92061	2.96637	2.38651	3.51385e-14	up	yes
ENSG00000134769	DTNA	2.57366	2.7918	2.01357	1.02997	0.903046	1.14867	2.39447	1.05538e-13	up	yes
ENSG00000130755	GMFG	2.2941	2.56949	1.82775	0.413105	0.201718	0.193217	8.28095	1.57725e-13	up	yes
ENSG00000171056	SOX7	12.8983	12.3628	13.6187	7.01631	4.96654	6.14019	2.14532	1.99109e-13	up	yes
ENSG00000175662	TOM1L2	7.48767	7.78495	7.20574	3.64889	3.14121	4.28621	2.02941	2.56595e-13	up	yes
ENSG00000163683	SMIM14	2.15473	2.32547	1.86107	0.870783	0.660216	0.883336	2.62651	6.10538e-13	up	yes
ENSG00000123240	OPTN	7.81476	6.28267	7.44114	2.78307	3.01314	3.83034	2.23741	6.95503e-13	up	yes
ENSG00000178965	ERICH3	0.359765	0.392379	0.379528	0.0879734	0.045819	0.0580836	5.89793	7.44532e-13	up	yes
ENSG00000174080	CTSF	4.38871	5.17459	4.47903	2.08896	2.11222	1.85225	2.31973	9.52675e-13	up	yes
ENSG00000102359	SRPX2	6.90749	11.0758	10.1246	4.05473	3.94833	2.61643	2.64682	1.52446e-12	up	yes
ENSG00000099953	MMP11	0.815695	0.788957	0.637669	0.157851	0.162849	0.194031	4.3563	2.56189e-12	up	yes
ENSG00000249464	LINC01091	1.19193	1.19677	1.27189	0.518888	0.557913	0.350557	2.56459	2.66577e-12	up	yes
ENSG00000047346	FAM214A	1.30009	1.29472	1.24827	0.361719	0.488085	0.57055	2.70572	3.11128e-12	up	yes
ENSG00000091513	TF	0.0579856	0.0905346	0.0716999	0.00137781	0	0.00602935	29.7307	3.4831e-12	up	yes
ENSG00000168672	LRATD2	7.19418	6.64086	7.43526	2.13564	3.61758	1.86943	2.79041	3.5079e-12	up	yes
ENSG00000112972	HMGCS1	17.0329	24.1239	19.1113	9.11925	11.0059	8.11677	2.13399	3.62414e-12	up	yes
ENSG00000144369	FAM171B	75.2024	105.515	111.214	45.3109	49.8152	33.0021	2.27844	3.83615e-12	up	yes
ENSG00000112182	BACH2	0.581359	0.546219	0.512215	0.148983	0.189291	0.120264	3.57613	7.65098e-12	up	yes
ENSG00000285238	AC006064	0	6.12524	0	0	0	0	20417.5	3.43331e-11	up	yes
ENSG00000134698	AGO4	3.30423	3.29034	4.0838	1.69359	1.96538	1.59428	2.03272	4.21355e-11	up	yes
ENSG00000112379	ARFGEF3	8.86226	8.60445	11.7023	4.23419	5.74123	4.36407	2.03417	6.44272e-11	up	yes
ENSG00000214248	AC010336	0.043006	0.32919	0.642606	0	0	0	3382.67	6.74055e-11	up	yes
ENSG00000118137	APOA1	1.0171	0.867852	0.858707	0	0	0	9145.52	8.58842e-11	up	yes
ENSG00000111653	ING4	6.6807	8.66638	8.81223	4.16447	3.81454	3.71048	2.06676	1.08689e-10	up	yes
ENSG00000132003	ZSWIM4	2.31345	2.73733	3.31728	1.05126	1.29272	0.865082	2.60763	1.85512e-10	up	yes
ENSG00000239521	CASTOR3	3.06049	3.58927	2.87014	1.65705	1.31174	1.24708	2.25811	2.15572e-10	up	yes
ENSG00000138380	CARF	1.43016	1.85816	2.03191	0.863187	0.817111	0.748039	2.19089	2.47248e-10	up	yes
ENSG00000143578	CREB3L4	4.47873	4.86277	5.05182	1.70664	1.7901	2.52085	2.39188	2.64297e-10	up	yes
ENSG00000185262	UBALD2	14.7131	16.8932	20.3258	7.48648	9.63891	8.13211	2.05611	5.50073e-10	up	yes
ENSG00000100027	YPEL1	1.2587	1.29019	1.19056	0.348895	0.389355	0.15266	4.19734	6.89202e-10	up	yes
ENSG00000211895	IGHA1	0.73027	0.577962	0.408421	0	0	0	5722.18	1.47332e-09	up	yes
ENSG00000184619	KRBA2	0.872733	1.33633	1.40044	0.384579	0.348606	0.249162	3.67437	3.8305e-09	up	yes
ENSG00000176244	ACBD7	2.68447	3.9331	2.75364	1.44573	0.834966	1.01878	2.84021	3.93823e-09	up	yes
ENSG00000084674	APOB	0.0504653	0.0452285	0.0482417	0	0	0	479.785	4.66888e-09	up	yes
ENSG00000185950	IRS2	1.51537	1.5689	1.86981	0.462726	0.84619	0.641449	2.54008	6.08899e-09	up	yes
ENSG00000121851	POLR3GL	9.26257	10.7812	9.90455	4.09696	5.75853	4.88224	2.03208	6.08948e-09	up	yes
ENSG00000134240	HMGCS2	0.234989	0.264968	0.306936	0	0	0	2689.64	6.3371e-09	up	yes
ENSG00000117707	PROX1	2.60131	3.52299	3.31655	1.58049	1.58997	0.975158	2.27731	7.38907e-09	up	yes
ENSG00000169435	RASSF6	0.345024	0.406994	0.176747	0.0275638	0.0435108	0.0521262	7.53862	7.41989e-09	up	yes
ENSG00000100100	PIK3IP1	0.71563	1.12729	1.00547	0.321071	0.206372	0.198217	3.92524	1.24705e-08	up	yes
ENSG00000100784	RPS6KA5	0.451823	0.4203	0.553319	0.209213	0.244589	0.150415	2.35916	1.57682e-08	up	yes
ENSG00000248167	TRIM39-RPP21	0	0	1.74487	0	0	0	5816.25	2.09046e-08	up	yes
ENSG00000105643	ARRDC2	2.29565	1.88289	2.39426	0.806719	1.08073	1.04615	2.24052	2.31452e-08	up	yes
ENSG00000108306	FBXL20	1.53283	1.68739	2.39825	0.685357	1.01406	0.785828	2.26073	3.37793e-08	up	yes
ENSG00000229638	RPL4P4	15.8405	34.2599	17.4132	8.58721	7.6587	9.428	2.62966	3.98641e-08	up	yes
ENSG00000172086	KRCC1	8.95944	7.58334	11.2771	4.24079	5.17304	3.84912	2.09756	4.19089e-08	up	yes
ENSG00000074621	SLC24A1	1.58709	1.26314	1.69088	0.684261	0.81934	0.754644	2.0109	4.32492e-08	up	yes
ENSG00000269955	FMC1-LUC7L2	0	0	1.2252	0	0	0	4083.99	4.59997e-08	up	yes
ENSG00000124374	PAIP2B	0.385264	0.432516	0.496375	0.115908	0.134578	0.121973	3.52832	4.66223e-08	up	yes
ENSG00000032219	ARID4A	5.68181	5.72276	8.00573	3.49993	3.65821	2.46187	2.0177	4.78876e-08	up	yes
ENSG00000166046	TCP11L2	0.334337	0.299641	0.648669	0.0485441	0.108201	0.0771444	5.48399	6.68438e-08	up	yes
ENSG00000211893	IGHG2	0.218727	0.195468	0.192325	0	0	0	2021.73	7.095e-08	up	yes
ENSG00000100101	Z83844	0	0	0.323093	0	0	0	1076.98	7.38359e-08	up	yes
ENSG00000165698	SPACA9	2.51109	2.31733	2.787	1.06333	1.2565	1.15747	2.19004	7.90087e-08	up	yes
ENSG00000205266	KRT17P5	1.563	3.91788	2.50309	0.689956	0.886982	0.292334	4.27117	9.29097e-08	up	yes
ENSG00000223745	CCDC18-AS1	1.63088	1.60026	1.97958	0.776191	0.980975	0.816585	2.02456	1.16047e-07	up	yes
ENSG00000185559	DLK1	0.119154	0.113054	0.0690587	0	0	0	1004.22	1.2188e-07	up	yes
ENSG00000138347	MYPN	1.74542	3.09133	2.6419	1.13632	1.2083	0.857598	2.33546	1.2587e-07	up	yes
ENSG00000164309	CMYA5	0.517291	0.431918	0.498628	0.173475	0.204897	0.085688	3.11993	1.33061e-07	up	yes
ENSG00000066923	STAG3	0.930596	1.05476	0.959525	0.471629	0.511662	0.366197	2.18223	1.39206e-07	up	yes
ENSG00000137103	TMEM8B	0.359914	0.407247	0.446269	0.190308	0.186928	0.145869	2.31967	1.41476e-07	up	yes
ENSG00000112406	HECA	6.27538	7.47082	10.6958	3.74994	4.698	3.05477	2.12489	1.52489e-07	up	yes
ENSG00000184381	PLA2G6	1.31812	1.38828	1.33555	0.664345	0.752634	0.49377	2.11537	1.6725e-07	up	yes
ENSG00000184588	PDE4B	2.32323	2.22295	1.68795	1.14009	0.569314	0.888423	2.39975	1.95538e-07	up	yes
ENSG00000282988	AL031777	0.16771	0.445161	0.132066	0	0	0	2483.13	3.86239e-07	up	yes
ENSG00000203497	PDCD4-AS1	4.41611	5.31604	4.92061	1.54703	2.10749	1.32166	2.94458	3.88957e-07	up	yes
ENSG00000267368	UPK3BL1	1.95895	2.34961	2.4901	0.099898	0.075832	0.620534	8.53819	4.67476e-07	up	yes
ENSG00000211897	IGHG3	0.131815	0.212409	0.138608	0	0	0	1609.44	5.02474e-07	up	yes
ENSG00000245498	AP000866	0.22899	0.362359	0.33817	0.113733	0.0570672	0.0800882	3.70491	5.4522e-07	up	yes
ENSG00000245849	RAD51-AS1	3.40183	3.79264	4.42347	2.23083	1.6015	1.88031	2.03372	5.99602e-07	up	yes
ENSG00000279159	AC003681	0.272234	0.20062	0.250216	0.110256	0.13912	0.092763	2.11338	6.00278e-07	up	yes
ENSG00000178075	GRAMD1C	0.889644	0.700444	0.955419	0.342275	0.428778	0.3454	2.28	8.17672e-07	up	yes
ENSG00000087884	AAMDC	4.04987	4.29557	4.05299	2.13619	1.5622	2.23195	2.09068	1.2828e-06	up	yes
ENSG00000175899	A2M	11.0423	13.3505	8.91753	7.51575	4.56784	4.22841	2.04208	1.42962e-06	up	yes
ENSG00000187266	EPOR	4.43623	4.18636	2.56877	1.80053	1.33976	1.74357	2.2915	1.4573e-06	up	yes
ENSG00000010318	PHF7	2.83457	2.68241	2.29091	1.27763	0.802172	1.35729	2.27166	1.81799e-06	up	yes
ENSG00000163536	SERPINI1	10.3101	13.3214	12.3381	7.26759	6.39349	3.96487	2.04072	1.83861e-06	up	yes
ENSG00000169621	APLF	0.232538	0.249432	0.289459	0.0788574	0.0601441	0.0617773	3.84219	2.17337e-06	up	yes
ENSG00000269028	MTRNR2L12	4.17432	4.79591	3.98509	1.36082	2.05492	1.81904	2.47486	2.54414e-06	up	yes
ENSG00000206417	H1-10-AS1	0.78046	0.733643	1.39062	0.194982	0.366562	0.250724	3.57607	3.14627e-06	up	yes
ENSG00000180720	CHRM4	0.99311	1.06356	0.687319	0.129209	0.172028	0.222597	5.23829	4.03398e-06	up	yes
ENSG00000227507	LTB	0.999397	0.943802	1.45737	0.135897	0.352444	0.191524	5.00183	4.55387e-06	up	yes
ENSG00000105339	DENND3	0.699414	0.656175	0.455645	0.254022	0.254281	0.325895	2.17123	4.95234e-06	up	yes
ENSG00000188177	ZC3H6	0.304579	0.387749	0.443277	0.123717	0.158806	0.0513974	3.40083	5.46856e-06	up	yes
ENSG00000148702	HABP2	0.124639	0.116452	0.0584822	0	0	0	998.577	5.77735e-06	up	yes
ENSG00000197815	AC122129	1.23906	1.58743	1.319	0.290237	0.566388	0.370823	3.37732	6.03148e-06	up	yes
ENSG00000109072	VTN	0.883275	0.859074	1.03747	0.26568	0.238507	0.273108	3.57628	6.2807e-06	up	yes
ENSG00000253910	PCDHGB2	1.63706	0.868668	0.172082	0.144685	0.190559	0.0831774	6.3998	6.42034e-06	up	yes
ENSG00000243749	TMEM35B	9.72576	6.20532	11.0455	3.71373	2.36175	4.52827	2.54405	6.48395e-06	up	yes
ENSG00000256043	CTSO	2.55394	1.74138	1.27697	0.487369	0.709878	0.797416	2.7936	6.95194e-06	up	yes
ENSG00000188266	HYKK	0.966041	2.06384	1.71508	0.790796	0.543298	0.555488	2.51111	8.10176e-06	up	yes
ENSG00000198075	SULT1C4	0.0562834	0.083694	0.129552	0	0	0	898.431	9.19613e-06	up	yes
ENSG00000160323	ADAMTS13	0.612982	0.682548	0.651815	0.243123	0.324466	0.252848	2.37355	1.01272e-05	up	yes
ENSG00000254602	AP000662	1.74877	2.589	2.0853	0.98682	0.761402	1.16122	2.20766	1.15362e-05	up	yes
ENSG00000198865	CCDC152	0.646237	2.49948	1.37563	0.451786	0.494957	0.326532	3.55096	1.61006e-05	up	yes
ENSG00000230074	AL162231	2.34831	2.39326	2.54991	1.03411	0.666286	1.12054	2.58477	1.61639e-05	up	yes
ENSG00000175155	YPEL2	0.40884	0.437654	0.922967	0.11872	0.273039	0.126153	3.41653	1.6405e-05	up	yes
ENSG00000284969	AL049629	0.600332	0.81059	0.481049	0	0	0.0657563	28.7725	1.64522e-05	up	yes
ENSG00000168386	FILIP1L	1.0695	0.879905	1.48826	0.560018	0.563968	0.460229	2.16995	1.70021e-05	up	yes
ENSG00000135439	AGAP2	3.15561	4.41952	5.82059	2.55243	2.4496	1.43449	2.0812	1.70551e-05	up	yes
ENSG00000145358	DDIT4L	4.19744	3.44522	2.12603	1.63121	1.30046	1.50636	2.20113	1.90657e-05	up	yes
ENSG00000211899	IGHM	0.0841989	0.258037	0.165229	0	0	0	1691.55	2.08789e-05	up	yes
ENSG00000286535	AC139019	1.12413	1.28308	1.16412	0.648939	0.414386	0.387894	2.46092	2.13813e-05	up	yes
ENSG00000196267	ZNF836	1.43185	1.21401	1.7216	0.608417	0.836561	0.654555	2.08021	2.85938e-05	up	yes
ENSG00000211679	IGLC3	0.912594	0.91032	1.22742	0.036548	0.058257	0.057394	20.0417	2.9936e-05	up	yes
ENSG00000185561	TLCD2	1.50624	1.0817	0.874082	0.502191	0.384816	0.61802	2.30031	3.01269e-05	up	yes
ENSG00000127831	VIL1	0.0100429	0.0834866	0.0489228	0	0	0	474.841	3.62663e-05	up	yes
ENSG00000111110	PPM1H	3.02174	2.81085	1.59518	1.07194	0.857361	1.51695	2.15532	3.68396e-05	up	yes
ENSG00000124813	RUNX2	1.71463	1.30836	2.66904	0.630826	1.05331	0.942369	2.16714	4.03651e-05	up	yes
ENSG00000053524	MCF2L2	0.228713	0.157474	0.148268	0.0739254	0.0629721	0.0813252	2.44913	4.15632e-05	up	yes
ENSG00000245213	AC105285	0.469522	0.70072	0.622935	0.246465	0.312018	0.252099	2.21221	4.25285e-05	up	yes
ENSG00000231711	LINC00899	0.840098	1.05361	0.865199	0.492176	0.41144	0.414808	2.09258	4.26823e-05	up	yes
ENSG00000214872	SMTNL1	5.17339	9.81957	9.27767	4.81357	3.56943	2.84271	2.16206	4.48321e-05	up	yes
ENSG00000253302	STAU2-AS1	0.0687913	0.18959	0.109691	0	0	0	1226.91	4.84029e-05	up	yes
ENSG00000115266	APC2	0.310833	0.339411	0.368933	0.140617	0.144259	0.191087	2.14129	5.58393e-05	up	yes
ENSG00000279622	AC025280	0.332043	0.258344	0.220093	0.051465	0	0.015772	12.0541	5.66469e-05	up	yes
ENSG00000133466	C1QTNF6	0.456157	0.388896	0.485777	0.224166	0.175528	0.166177	2.35182	6.62954e-05	up	yes
ENSG00000203943	SAMD13	0.519786	0.734988	0.381599	0.163438	0.177558	0.139761	3.40375	6.70946e-05	up	yes
ENSG00000095637	SORBS1	0.184024	0.138529	0.153008	0.0335036	0.0629774	0.0473051	3.30742	7.07173e-05	up	yes
ENSG00000155749	FLACC1	0.573238	0.812493	0.657938	0.1867	0.25241	0.228882	3.05942	7.59389e-05	up	yes
ENSG00000185432	TMT1A	0.220509	0.457074	0.356083	0.083369	0.065323	0.103868	4.09275	8.04584e-05	up	yes
ENSG00000272068	AL365181	0.376271	1.10516	0.800109	0.244068	0.179121	0.228332	3.50187	8.52674e-05	up	yes
ENSG00000145192	AHSG	0.176352	0.0504973	0.125425	0	0	0	1174.25	0.000102009	up	yes
ENSG00000283189	AC104452	1.57428	1.47967	0.848839	0.594583	0.278757	0.691915	2.49339	0.000103269	up	yes
ENSG00000244255	AL645922	0.0641359	0.281067	0.198263	0	0	0.023343	23.2818	0.000107631	up	yes
ENSG00000165507	DEPP1	2.2231	1.4548	1.61057	0.814659	0.757842	0.967816	2.08182	0.000109997	up	yes
ENSG00000125531	FNDC11	0.37162	0.294626	0.481621	0.134106	0.0818163	0.0720805	3.98561	0.00011654	up	yes
ENSG00000112139	MDGA1	0.606025	0.644166	0.397481	0.246428	0.189179	0.333067	2.14352	0.000117158	up	yes
ENSG00000106479	ZNF862	0.420991	0.494512	0.446981	0.163202	0.26356	0.182552	2.2361	0.000123562	up	yes
ENSG00000103196	CRISPLD2	0.654061	0.730457	0.316624	0.264161	0.210264	0.131693	2.80662	0.000124126	up	yes
ENSG00000211890	IGHA2	0.142496	0.235806	0.124867	0	0	0	1677.23	0.0001252	up	yes
ENSG00000147509	RGS20	1.79184	1.35537	2.26877	0.855286	0.813111	0.991855	2.03589	0.000127799	up	yes
ENSG00000158874	APOA2	0.191872	0.262176	0.245257	0	0	0	2331.02	0.000132571	up	yes
ENSG00000042980	ADAM28	0.403044	0.764142	0.801943	0.243104	0.356074	0.140756	2.66122	0.000134756	up	yes
ENSG00000205791	LOH12CR2	0.29021	0.201101	0.393289	0.034035	0	0	25.9909	0.000143161	up	yes
ENSG00000284906	AC091057	1.23761	1.5653	1.70113	0.79616	0.605425	0.642177	2.2038	0.000143333	up	yes
ENSG00000087116	ADAMTS2	0.134476	0.264564	0.19254	0.068727	0.0613394	0.050735	3.27199	0.000144567	up	yes
ENSG00000259275	AC087477	0.190637	0.0784402	0.0864518	0.00608388	0.0287412	0.00610514	8.68623	0.000149362	up	yes
ENSG00000280594	BTG3-AS1	0.555008	0.321147	0.286544	0.0917734	0.0820503	0.0239211	5.87979	0.000161394	up	yes
ENSG00000165312	OTUD1	0.818713	0.705953	1.00901	0.271716	0.412326	0.313872	2.53897	0.000195488	up	yes
ENSG00000266921	AC006213	0.434018	0.730822	0.560128	0.255926	0.118829	0.0850116	3.75183	0.000196488	up	yes
ENSG00000267317	AC027307	2.27975	2.84611	3.59054	0.942064	1.2976	1.27114	2.48274	0.00021912	up	yes
ENSG00000205312	KRT17P4	10.2923	31.1067	19.0872	4.74527	4.69115	1.47819	5.54176	0.000229282	up	yes
ENSG00000286527	AL161665	0.383878	0.041472	0.162107	0	0	0	1958.19	0.000232218	up	yes
ENSG00000175984	DENND2C	0.170216	0.124626	0.16837	0.0309875	0.0565078	0.0317366	3.88496	0.000233808	up	yes
ENSG00000196787	H2AC11	1.1682	1.01265	1.04018	0.278995	0.429028	0.531822	2.59793	0.000243884	up	yes
ENSG00000251411	AC093827	0.343756	0.140935	0.131374	0	0	0	2053.55	0.000250712	up	yes
ENSG00000171160	MORN4	3.28397	4.37431	3.50555	1.40303	1.24532	2.65105	2.10663	0.000264195	up	yes
ENSG00000001461	NIPAL3	0.373338	0.497452	0.364267	0.166677	0.225629	0.192544	2.11175	0.000269745	up	yes
ENSG00000236753	MKLN1-AS	0.41074	0.692371	0.837965	0.246245	0.295243	0.342103	2.1968	0.000277802	up	yes
ENSG00000166262	FAM227B	0.25463	0.2231	0.406923	0.100217	0.0895059	0.108729	2.96414	0.000285806	up	yes
ENSG00000250790	AC127070	0.455041	0.344433	0.466859	0.09045	0.162035	0.123966	3.36387	0.000296691	up	yes
ENSG00000274895	AC011700	0.044252	0.336034	0.170478	0	0	0.018765	29.3506	0.000299888	up	yes
ENSG00000287513	AL133390	0.266158	0.138775	0.106022	0	0	0	1703.18	0.000307383	up	yes
ENSG00000249267	LINC00939	0.290356	0.286865	0.182088	0.069315	0.0798428	0.102674	3.01515	0.00032985	up	yes
ENSG00000272562	AL512343	0.17237	0.0891946	0.150655	0	0	0	1374.06	0.00034762	up	yes
ENSG00000288602	C8orf44-SGK3	0.482655	0.0410048	0.0383168	0.00391919	0	0.0168399	27.0713	0.000380781	up	yes
ENSG00000219626	FAM228B	0.735194	0.637985	0.487699	0.181479	0.2553	0.329681	2.42789	0.00038463	up	yes
ENSG00000129757	CDKN1C	1.64683	2.10352	1.77492	0.91383	1.13363	0.697272	2.01304	0.000395496	up	yes
ENSG00000204837	FGF7P3	0.0782203	0.176526	0.041938	0	0	0	988.949	0.000398725	up	yes
ENSG00000119227	PIGZ	1.15941	0.794734	0.926469	0.428661	0.505134	0.374561	2.20171	0.000404968	up	yes
ENSG00000262406	MMP12	0.118417	0.113899	0.102061	0	0	0	1114.59	0.000415976	up	yes
ENSG00000260285	AL133367	0.803728	0.578882	0.667855	0.09922	0.371051	0.192107	3.09561	0.000446778	up	yes
ENSG00000187609	EXD3	0.438165	0.344931	0.427161	0.177303	0.179443	0.221023	2.09471	0.000450484	up	yes
ENSG00000227128	LBX1-AS1	0.934548	1.70396	1.85467	0.81935	0.827024	0.546084	2.04938	0.000462986	up	yes
ENSG00000205215	KRT17P7	2.0156	7.31447	3.76675	1.10778	1.10064	0.455509	4.91636	0.000466167	up	yes
ENSG00000157343	ARMC12	0.169867	0.11217	0.125543	0	0	0	1358.6	0.000499965	up	yes
ENSG00000156509	FBXO43	0.930442	1.35488	1.60881	0.421889	0.762883	0.626977	2.14938	0.000531045	up	yes
ENSG00000286056	AC008055	2.21999	2.39463	4.04683	1.65347	1.50636	1.10981	2.02861	0.000549936	up	yes
ENSG00000156042	CFAP70	0.17259	0.2472	0.158765	0.0210188	0.028284	0.086151	4.27124	0.000556508	up	yes
ENSG00000213057	C1orf220	1.86436	1.99183	1.15394	0.772351	0.747228	0.191106	2.92873	0.000566665	up	yes
ENSG00000288530	AC078860	0.426009	0.326173	0.336284	0	0	0	3628.22	0.000568679	up	yes
ENSG00000069122	ADGRF5	2.16793	2.78241	3.73212	0.88399	1.16725	0.348235	3.61849	0.000580524	up	yes
ENSG00000100307	CBX7	0.603953	0.766822	0.630601	0.247668	0.312608	0.439057	2.00271	0.000620989	up	yes
ENSG00000276691	AC004466	0.266226	0.316676	0.452893	0	0	0	3452.65	0.000621833	up	yes
ENSG00000214725	CDIPTOSP	0.389401	0.171949	0.0994008	0	0	0	2202.5	0.000647441	up	yes
ENSG00000197748	CFAP43	0.160607	0.138067	0.173487	0.0175253	0.0522854	0.0479446	4.00968	0.000667055	up	yes
ENSG00000125798	FOXA2	1.02922	0.855119	0.482197	0.100613	0.289516	0.310182	3.37927	0.00067357	up	yes
ENSG00000272070	AC005618	0.174003	0.30524	0.3876	0.026595	0.032363	0.100625	5.43193	0.000681986	up	yes
ENSG00000115423	DNAH6	0.0382098	0.0254502	0.0261455	0.00361876	0.00312808	0.00196177	10.3123	0.000705732	up	yes
ENSG00000151967	SCHIP1	6.0215	8.2417	10.9785	3.40315	4.63817	2.34949	2.42924	0.000715182	up	yes
ENSG00000288577	AL117334	0.207604	0.067526	0.049903	0	0	0	1083.44	0.000733004	up	yes
ENSG00000166546	BEAN1	0.147557	0.273467	0.11634	0.0465936	0.0594451	0.0495895	3.45287	0.000757154	up	yes
ENSG00000227199	ST7-AS1	0.405116	0.598586	0.568783	0.162139	0.152148	0.060276	4.19819	0.000764615	up	yes
ENSG00000175356	SCUBE2	0.0898472	0.0856494	0.0819224	0.0270866	0.0125668	0.0120358	4.98013	0.000773553	up	yes
ENSG00000180881	CAPS2	0.0443154	0.0388017	0.00539284	0	0	0	295.033	0.000801792	up	yes
ENSG00000251151	HOXC-AS3	1.09047	1.12293	0.873776	0.346172	0.592889	0.49754	2.14895	0.000826984	up	yes
ENSG00000186007	LEMD1	0.0420367	0.44364	0.100145	0	0	0	1952.74	0.000831223	up	yes
ENSG00000102452	NALCN	0.181934	0.104968	0.150393	0.0517872	0.0683468	0.0712974	2.28435	0.00091385	up	yes
ENSG00000113302	IL12B	0.152837	0.045911	0.045473	0	0	0	814.07	0.000922829	up	yes
ENSG00000139946	PELI2	0.21877	0.216815	0.457646	0.0166307	0.126821	0.0639403	4.30697	0.000933034	up	yes
ENSG00000150281	CTF1	1.38969	1.6146	1.44259	0.703332	0.791542	0.514178	2.21342	0.000942884	up	yes
ENSG00000186952	TMEM232	0.0780798	0.0734633	0.054725	0.0228612	0.00532791	0.0104281	5.34135	0.000947685	up	yes
ENSG00000228878	SEPTIN7-DT	0.252787	0.211571	0.379463	0.0610961	0.0371723	0.116144	3.9355	0.000998	up	yes
ENSG00000276087	AC008073	0.0528698	0.00326278	0.231406	0	0	0	958.46	0.00105513	up	yes
ENSG00000115226	FNDC4	0.762125	1.06644	0.793344	0.14347	0.320797	0.395426	3.04982	0.00110485	up	yes
ENSG00000124092	CTCFL	0.0277465	0.0156147	0.0157374	0	0	0	196.995	0.00112059	up	yes
ENSG00000165879	FRAT1	0.695802	1.04253	0.969741	0.316396	0.451349	0.105228	3.10213	0.00112985	up	yes
ENSG00000112303	VNN2	0.075738	0.0425455	0.0884096	0	0	0	688.977	0.00119405	up	yes
ENSG00000253210	AC040970	0.713173	1.18549	0.839586	0.502172	0.332292	0.285355	2.44526	0.00121488	up	yes
ENSG00000162572	SCNN1D	0.162892	0.233199	0.324656	0.0922036	0.0311456	0.040853	4.38939	0.00123025	up	yes
ENSG00000250629	AC091435	0.879242	0.497791	0.615793	0.0716	0	0.06268	14.8408	0.00123457	up	yes
ENSG00000100311	PDGFB	0.0824531	0.188955	0.427371	0.0515943	0.0513581	0.0114567	6.10773	0.00124316	up	yes
ENSG00000280734	LINC01232	0.518115	0.34612	0.506388	0.237912	0.198706	0.217864	2.09421	0.00124893	up	yes
ENSG00000274750	H3C6	0.952868	0.561521	0.870921	0.323477	0.385814	0.266375	2.4448	0.00126392	up	yes
ENSG00000279455	AC117500	0.264683	0.047418	0.720845	0	0	0	3443.15	0.0013236	up	yes
ENSG00000204257	HLA-DMA	1.38438	1.52631	1.14897	0.570026	0.867048	0.540257	2.0531	0.00132618	up	yes
ENSG00000187581	COX8C	0.570432	0.288631	0.112811	0	0	0	3239.58	0.00141501	up	yes
ENSG00000159388	BTG2	6.15509	8.11236	23.8514	2.26751	4.14039	1.93419	4.56946	0.00143496	up	yes
ENSG00000286219	NOTCH2NLC	0.881452	1.56586	0.623128	0.541817	0.363079	0.49649	2.191	0.00149801	up	yes
ENSG00000162755	KLHDC9	0.3605	0.375994	0.360729	0.0822169	0.0530354	0	8.11242	0.00150035	up	yes
ENSG00000220804	LINC01881	1.81649	1.73201	2.99042	0.638941	1.42798	0.76746	2.307	0.00150943	up	yes
ENSG00000259974	LINC00261	0.106206	0.028657	0	0	0	0	449.545	0.00154197	up	yes
ENSG00000267666	AC004156	0.034166	0.054745	0.062712	0	0	0	505.41	0.00161831	up	yes
ENSG00000124635	H2BC11	1.95572	2.82345	1.64639	0.812508	1.11489	0.354388	2.81602	0.00169528	up	yes
ENSG00000138650	PCDH10	0.0259174	0.0310594	0.0362965	0	0.00356605	0	26.156	0.00170689	up	yes
ENSG00000132881	CPLANE2	0.493784	0.655301	1.00358	0.28629	0.131747	0.196276	3.50418	0.00170693	up	yes
ENSG00000166432	ZMAT1	0.0174362	0.0136595	0.0323907	0	0	0	211.622	0.00173677	up	yes
ENSG00000284337	AC013271	0.376031	0.243829	0.218839	0.12873	0.0500683	0.0634998	3.46144	0.00175164	up	yes
ENSG00000197599	CCDC154	0.0684922	0.0585549	0.16372	0	0	0.00802978	36.2111	0.00175346	up	yes
ENSG00000266820	KPNA2P3	0.49762	0.27831	0.284748	0	0	0.046644	22.7399	0.00175731	up	yes
ENSG00000235703	EOLA2-DT	0.293345	0.27943	0.246059	0.0849059	0.143776	0.147332	2.17767	0.00178724	up	yes
ENSG00000120337	TNFSF18	0.074759	0.270439	0.22824	0.014978	0	0.025613	14.1272	0.00180246	up	yes
ENSG00000211651	IGLV1-44	0.180483	0.382668	0.519852	0	0	0	3610.01	0.00182545	up	yes
ENSG00000105499	PLA2G4C	0.155592	0.169328	0.306454	0.0457205	0.0944284	0.0580731	3.18519	0.00186116	up	yes
ENSG00000272808	AC015712	0.204137	0.190812	0.0664924	0.0609917	0.0185115	0.0362091	3.98783	0.00187462	up	yes
ENSG00000090104	RGS1	0.109982	0.160303	0.332262	0.0499941	0.0471762	0.0184336	5.21216	0.00192456	up	yes
ENSG00000245552	AP000787	0.194425	0.129989	0.131357	0.0718218	0.0150019	0.0271143	4.00016	0.0019427	up	yes
ENSG00000172748	ZNF596	0.529932	0.705681	0.445057	0.165201	0.375341	0.183943	2.31982	0.00195605	up	yes
ENSG00000118271	TTR	0.0719598	0.0400739	0.0954871	0	0	0	691.736	0.00198113	up	yes
ENSG00000197768	STPG3	0.158846	0.468247	0.279617	0	0	0.060209	15.0594	0.00201931	up	yes
ENSG00000242574	HLA-DMB	0.146583	0.151957	0.134853	0.0466695	0.0292117	0.031469	4.03718	0.0020716	up	yes
ENSG00000277726	AL109811	0.317265	0	0.0305578	0	0	0	1159.41	0.00207198	up	yes
ENSG00000257390	AC023055	6.91684	0.114217	0.26287	0.0834427	0.124504	0.0258002	31.2044	0.00208271	up	yes
ENSG00000154025	SLC5A10	0.0640961	0.0447295	0	0	0	0	362.752	0.0020837	up	yes
ENSG00000089041	P2RX7	0.0330363	0.0196711	0.0329118	0	0	0	285.397	0.00214543	up	yes
ENSG00000228063	LYPLAL1-DT	0.02267	0.0251129	0.036225	0	0	0	280.026	0.00219833	up	yes
ENSG00000115257	PCSK4	0.559645	0.514648	0.630277	0.167862	0.288578	0.292	2.2775	0.00238117	up	yes
ENSG00000251209	LINC00923	0.0656791	0.0553182	0.0468296	0.0080747	0.0246456	0.00322874	4.66847	0.00261516	up	yes
ENSG00000248751	AC004997	0.436107	0.426107	0.246811	0.145658	0.0183364	0.0394973	5.44998	0.00271881	up	yes
ENSG00000259102	SMARCE1P3	0.092271	0.448436	1.14944	0.020861	0.063978	0.128808	7.91093	0.00282815	up	yes
ENSG00000119508	NR4A3	0.136744	0.107404	0.266433	0.0199457	0.0676596	0.0454908	3.83619	0.00283134	up	yes
ENSG00000078487	ZCWPW1	0.720481	0.649996	0.510837	0.332376	0.286772	0.271901	2.11135	0.00288019	up	yes
ENSG00000261011	AL136982	0.032108	0	0.384117	0	0	0	1387.42	0.00291601	up	yes
ENSG00000272727	LINC02266	0	0.0799958	0.307163	0	0	0	1290.53	0.00294973	up	yes
ENSG00000064989	CALCRL	0.187841	0.107606	0.312584	0.0503669	0.0985099	0.0308493	3.38309	0.00301723	up	yes
ENSG00000273540	AGBL1	0.0729364	0.160646	0.146975	0.0396248	0.0270632	0.0665316	2.85662	0.00303972	up	yes
ENSG00000224429	LINC00539	0.0656953	0.0841009	0.219184	0.0121707	0.0301824	0.0161031	6.31207	0.00304577	up	yes
ENSG00000205832	C16orf96	0.069675	0	0.097755	0	0	0	558.1	0.00311951	up	yes
ENSG00000245904	AC025164	0.0920111	0.158123	0.0650029	0.0267108	0.0254996	0.0422761	3.33526	0.00322127	up	yes
ENSG00000281189	GHET1	0.268921	0.302584	0.265815	0.027684	0.073353	0	8.28726	0.0032341	up	yes
ENSG00000186301	MST1P2	0.423167	0.675772	0.547786	0.196001	0.237325	0.178503	2.69148	0.00324591	up	yes
ENSG00000129226	CD68	2.07577	2.10673	1.44965	1.03462	0.601574	1.17827	2.00114	0.00327964	up	yes
ENSG00000260879	AL359258	0.169416	0.068452	0.045494	0	0	0	944.54	0.00328805	up	yes
ENSG00000092529	CAPN3	0.0672182	0.110385	0.131566	0.0208907	5.29826e-06	0.0387344	5.18476	0.00332763	up	yes
ENSG00000205853	RFPL3S	0.00702951	0.0402401	0.0170382	0	0	0	214.36	0.00336402	up	yes
ENSG00000260641	AC114811	0.217249	0.214465	0.290909	0.077961	0.109846	0.101286	2.49962	0.00342376	up	yes
ENSG00000214559	AC019077	0.059287	1.00648	0.191831	0	0	0	4191.99	0.00343977	up	yes
ENSG00000286268	AF196969	0.182604	0.090182	0.034581	0	0	0	1024.56	0.00355214	up	yes
ENSG00000258461	AC012651	0.251125	0.572658	0.399434	0.189813	0.173932	0.128356	2.4857	0.00358661	up	yes
ENSG00000274184	AC011815	0.039728	0.026574	0.165193	0	0	0	771.65	0.00364923	up	yes
ENSG00000241489	AC244197	0.201462	0.371561	0.148204	0.100094	0.102226	0.0176853	3.27822	0.00372227	up	yes
ENSG00000183508	TENT5C	0.140021	0.197651	0.095541	0.024731	0.046708	0.04545	3.70619	0.00379449	up	yes
ENSG00000223834	AL161935	0.0915833	0.117585	0.21541	0.0134351	0.0348238	0.0161828	6.58857	0.00390982	up	yes
ENSG00000287559	AL136305	0.464087	0.92263	1.24437	0.476753	0.365587	0.319512	2.26456	0.00390996	up	yes
ENSG00000230615	AL139220	0.0118902	0.00946185	0.0306556	0	0.000564441	0	92.1401	0.00393396	up	yes
ENSG00000256966	AL513165	0	0.225699	0.00302201	0	0	0	762.403	0.0040262	up	yes
ENSG00000170927	PKHD1	0.00225833	0.00701566	0.0167719	0	0	0	86.8197	0.00403067	up	yes
ENSG00000121101	TEX14	0.0234174	0.0368993	0.0175114	0	0	0	259.427	0.00414998	up	yes
ENSG00000102802	MEDAG	1.44504	1.24324	0.872182	0.675407	0.596552	0.501685	2.00743	0.00416004	up	yes
ENSG00000236754	AC007666	0.00677247	0.0673139	0.175189	0	0	0	830.917	0.00422229	up	yes
ENSG00000101076	HNF4A	0.0531761	0.0528348	0.0179089	0.00421647	0	0.00482374	13.7076	0.00425019	up	yes
ENSG00000236810	ELOA-AS1	0.18993	0.67551	0.260511	0.0671556	0.118401	0.123487	3.64334	0.00425902	up	yes
ENSG00000231331	AC103563	5.72127	5.59161	5.02881	2.37099	2.61513	2.95946	2.0567	0.00427176	up	yes
ENSG00000151164	RAD9B	0.241483	0.296623	0.389775	0.176756	0.0813448	0.0723244	2.80814	0.00428959	up	yes
ENSG00000249035	CLMAT3	0	0.192942	0.0161649	0	0	0	697.024	0.00429213	up	yes
ENSG00000186628	FSD2	0	0.0803909	0.0139328	0	0	0	314.413	0.00439643	up	yes
ENSG00000272817	AL359198	0.89712	0	0.186919	0	0	0	3613.46	0.00445335	up	yes

## Sheet: Downregulated
gene_id	gene_name	FPKM
		FPKM.Crizo1	FPKM.Crizo2	FPKM.Crizo3	FPKM.CTRL1	FPKM.CTRL2	FPKM.CTRL3	Fold Change	pval	regulation	significant
ENSG00000130600	H19	6.61401	6.29615	6.41664	44.8829	54.0922	46.2876	0.133047	1.88674e-161	down	yes
ENSG00000124212	PTGIS	0.153097	0.160418	0.106664	1.38221	1.28043	1.32502	0.10537	7.95807e-39	down	yes
ENSG00000198727	MT-CYB	1104.56	970.606	1027.82	2150.26	2097.35	2124.97	0.486928	3.06011e-36	down	yes
ENSG00000171345	KRT19	1.72196	1.7894	1.46925	5.65111	7.38709	6.44506	0.255635	1.26363e-28	down	yes
ENSG00000117877	CD3EAP	4.36953	4.54416	4.73677	10.4653	11.5236	9.70792	0.430656	1.09983e-24	down	yes
ENSG00000170421	KRT8	3.17859	3.22091	3.18714	6.60407	8.0764	6.83127	0.445647	3.3221e-24	down	yes
ENSG00000132382	MYBBP1A	12.1977	10.7877	9.71233	23.1839	21.2619	23.6169	0.480406	4.91076e-22	down	yes
ENSG00000275464	FP565260	2.75612	2.42658	3.12511	5.9298	6.06822	5.66644	0.470313	6.5096e-20	down	yes
ENSG00000163283	ALPP	0.093616	0.100216	0.171207	1.20599	1.1915	1.12445	0.103647	1.58871e-19	down	yes
ENSG00000160193	WDR4	4.513	4.25013	4.18798	8.64756	8.93632	9.58938	0.476612	1.03548e-18	down	yes
ENSG00000173638	SLC19A1	1.61658	1.53999	1.28879	3.0253	3.30497	3.14273	0.469268	6.81127e-18	down	yes
ENSG00000113389	NPR3	1.34702	1.68943	1.75499	3.78745	3.99034	3.19476	0.436676	2.05581e-17	down	yes
ENSG00000119125	GDA	0.128132	0.114895	0.189629	0.657505	0.655419	0.640375	0.221501	6.65298e-16	down	yes
ENSG00000167306	MYO5B	1.38994	1.48127	1.51403	3.3681	2.65606	2.9248	0.490029	7.51851e-16	down	yes
ENSG00000164362	TERT	0.40377	0.291596	0.330967	1.17098	1.09809	1.12954	0.301986	2.12744e-15	down	yes
ENSG00000137699	TRIM29	0.0407052	0.062065	0.0513966	0.386687	0.351339	0.27013	0.15292	3.44737e-15	down	yes
ENSG00000267645	AC105052	4.0958	3.80195	3.81238	9.37997	8.45153	8.06541	0.452182	1.44486e-14	down	yes
ENSG00000148459	PDSS1	4.08978	4.071	4.44807	9.98361	8.16801	8.80518	0.467743	1.90936e-14	down	yes
ENSG00000104722	NEFM	12.1302	16.8163	18.6603	40.1986	39.3004	28.9468	0.438992	6.44004e-14	down	yes
ENSG00000165238	WNK2	0.585711	0.478664	0.595148	1.28846	1.22307	1.09549	0.460082	2.56834e-13	down	yes
ENSG00000135480	KRT7	0.971672	1.05625	1.19615	2.50392	3.00673	2.43607	0.405711	3.44574e-13	down	yes
ENSG00000128594	LRRC4	0.588025	0.473321	0.795727	1.83812	2.3629	1.81294	0.308793	4.28214e-13	down	yes
ENSG00000120949	TNFRSF8	4.95343	4.26349	3.02901	8.73785	9.07812	10.294	0.435643	1.83831e-12	down	yes
ENSG00000266651	AC093484	9.62759	6.99756	8.17811	23.2945	23.2407	22.0963	0.361397	2.57914e-12	down	yes
ENSG00000148346	LCN2	0.225071	0.571933	0.406498	2.05757	2.52997	2.29039	0.17498	2.92816e-12	down	yes
ENSG00000143858	SYT2	0.279919	0.31693	0.307075	1.17795	0.719771	0.927265	0.319975	4.46984e-12	down	yes
ENSG00000168389	MFSD2A	0.923908	0.635681	0.65565	2.02131	1.97247	2.12128	0.362259	5.18032e-12	down	yes
ENSG00000182841	RRP7BP	1.14774	1.0143	0.918349	2.07391	2.23993	2.22156	0.47134	5.06197e-11	down	yes
ENSG00000257950	P2RX5-TAX1BP3	1.42919	1.57824	1.12705	2.56713	3.87484	3.29507	0.424612	5.38099e-11	down	yes
ENSG00000286600	AC119427	0	0	0	7.31088	0.00296529	0.00137039	4.10104e-05	6.74164e-11	down	yes
ENSG00000285713	AC098588	0	0	0	0.384875	0.518128	0.669719	0.000190752	1.02715e-10	down	yes
ENSG00000128422	KRT17	0.629589	0.66169	0.759265	2.13612	1.69294	1.80389	0.364027	1.15909e-10	down	yes
ENSG00000198883	PNMA5	0.171224	0.204377	0.280439	0.827559	1.45399	0.872614	0.207992	1.38161e-10	down	yes
ENSG00000166166	TRMT61A	2.84504	2.22964	2.85147	4.78841	6.29224	5.31887	0.483316	1.41917e-10	down	yes
ENSG00000254692	AL136295	0	0	0	0	4.90353	0	6.11804e-05	2.45907e-10	down	yes
ENSG00000271449	CT45A2	1.92304	1.51908	1.75447	4.37443	4.44996	4.28892	0.396284	4.17089e-10	down	yes
ENSG00000259479	SORD2P	2.1748	2.33186	1.73871	4.43628	4.23856	4.13745	0.487451	5.42773e-10	down	yes
ENSG00000213145	CRIP1	0.453257	0.268529	0.296818	1.30587	1.2377	1.48018	0.253148	9.24369e-10	down	yes
ENSG00000270757	HSPE1-MOB4	0	0	0	0	0	8.1418	3.68469e-05	9.67128e-10	down	yes
ENSG00000083454	P2RX5	0.843932	0.846363	1.09794	3.31154	1.80834	2.44996	0.368335	1.42978e-09	down	yes
ENSG00000206075	SERPINB5	0.105604	0.078761	0.102329	0.551161	0.507245	0.476668	0.186762	1.43378e-09	down	yes
ENSG00000101210	EEF1A2	0.451485	0.34021	0.512877	1.09639	1.09773	1.32345	0.370872	2.73725e-09	down	yes
ENSG00000261373	VPS9D1-AS1	1.93307	1.93952	1.76308	3.87331	3.97544	3.9361	0.478214	9.03768e-09	down	yes
ENSG00000238045	AC009133	0.210126	0.139149	0.186911	0.64666	0.679696	0.616825	0.275931	2.53871e-08	down	yes
ENSG00000204970	PCDHA1	0	0	0	0	0.24204	0	0.00123947	3.2178e-08	down	yes
ENSG00000167755	KLK6	0	0	0	0.183542	0.421512	0.31242	0.000326985	3.29643e-08	down	yes
ENSG00000273049	AC012531	0	0	0	0	0	1.58265	0.000189555	3.78807e-08	down	yes
ENSG00000111641	NOP2	13.5897	6.84534	13.8295	23.8796	22.9434	23.776	0.485342	4.29332e-08	down	yes
ENSG00000125931	CITED1	0.752288	0.887151	1.2643	3.36333	2.34641	2.6611	0.346887	4.71326e-08	down	yes
ENSG00000165066	NKX6-3	1.61473	1.72404	1.35897	2.78582	3.5452	3.46267	0.479669	6.31667e-08	down	yes
ENSG00000118894	EEF2KMT	1.42686	1.44113	2.26778	3.43336	3.42317	4.67426	0.445397	8.90765e-08	down	yes
ENSG00000115461	IGFBP5	2.38827	3.73831	3.60598	8.51208	5.92238	5.28658	0.493512	9.88933e-08	down	yes
ENSG00000183196	CHST6	1.06182	0.573863	0.784962	1.86823	1.49013	1.94963	0.456037	1.23016e-07	down	yes
ENSG00000261150	EPPK1	0.0569521	0.0652881	0.041358	0.169515	0.249361	0.152459	0.286344	1.7026e-07	down	yes
ENSG00000284753	EEF1AKMT4	3.06428	2.44223	3.30243	5.53528	7.21836	6.8008	0.450483	1.77751e-07	down	yes
ENSG00000128228	SDF2L1	2.09539	3.32923	2.78943	6.30484	5.29607	9.27507	0.393469	3.74888e-07	down	yes
ENSG00000173432	SAA1	0.314868	0.41247	0.132098	1.85717	2.19968	1.60201	0.151874	5.9041e-07	down	yes
ENSG00000103522	IL21R	0.385413	0.542881	0.668938	1.24871	1.46264	1.04413	0.425307	6.93676e-07	down	yes
ENSG00000125968	ID1	11.1219	7.04966	12.7572	15.6259	23.8355	24.7872	0.481391	7.5653e-07	down	yes
ENSG00000128285	MCHR1	4.00281	2.33912	1.66147	6.66866	4.96359	7.9083	0.409579	1.05558e-06	down	yes
ENSG00000155962	CLIC2	0	0	0	0.113087	0.240549	0.0947448	0.000669073	1.23218e-06	down	yes
ENSG00000010438	PRSS3	0.0603714	0	0.0770667	0.554402	0.644489	0.660998	0.0738959	1.24563e-06	down	yes
ENSG00000186081	KRT5	0.0278047	0	0.0408911	0.224699	0.370273	0.284443	0.0781153	1.62299e-06	down	yes
ENSG00000183421	RIPK4	0.049555	0.09333	0.084029	0.281173	0.419158	0.397219	0.206746	1.66688e-06	down	yes
ENSG00000200087	SNORA73B	7.2551	7.83823	6.14654	18.3387	18.4992	15.035	0.40946	1.76856e-06	down	yes
ENSG00000188385	JAKMIP3	0.1686	0.166538	0.160482	0.366412	0.30053	0.346373	0.489107	2.29701e-06	down	yes
ENSG00000180875	GREM2	1.91983	3.52548	3.02443	7.57171	5.96866	4.21866	0.476926	2.4223e-06	down	yes
ENSG00000169884	WNT10B	0.207378	0.495192	0.584087	1.24649	2.02991	1.21431	0.286516	3.01685e-06	down	yes
ENSG00000101160	CTSZ	0.503797	0.542439	0.654957	1.21607	1.79513	1.54038	0.373759	3.26238e-06	down	yes
ENSG00000004468	CD38	0.0759433	0.0225961	0.0748074	0.259867	0.259454	0.280059	0.216852	3.91509e-06	down	yes
ENSG00000232445	EMSLR	1.0535	0.799144	0.973069	1.54619	1.71191	2.58262	0.483795	4.48333e-06	down	yes
ENSG00000168685	IL7R	0.739774	0.718636	0.652279	1.53354	1.01114	2.10684	0.453763	5.00481e-06	down	yes
ENSG00000284292	AC004922	0.00485281	0	0	0.106602	0.151356	19.3545	0.000247435	8.72164e-06	down	yes
ENSG00000141086	CTRL	0.0336361	0.0220882	0.0431147	0.345284	0.177938	0.375927	0.109925	1.02618e-05	down	yes
ENSG00000113657	DPYSL3	0.340768	0.107131	0.154135	0.543903	0.964897	0.531313	0.295098	1.29423e-05	down	yes
ENSG00000181143	MUC16	0	0.00177143	0	0.0203215	0.0224898	0.00653691	0.0358966	1.49911e-05	down	yes
ENSG00000102924	CBLN1	0	0	0	0.0815529	0.203067	0.083541	0.000814861	1.54874e-05	down	yes
ENSG00000128011	LRFN1	0.316517	0.338543	0.165095	1.25209	0.721935	0.640386	0.313705	1.85652e-05	down	yes
ENSG00000111490	TBC1D30	0.141295	0.112234	0.0630188	0.288325	0.362477	0.253345	0.350107	2.15778e-05	down	yes
ENSG00000237515	SHISA9	0.194167	0.310074	0.271336	0.747016	0.567954	0.423005	0.446253	2.20487e-05	down	yes
ENSG00000165606	DRGX	0.20007	0.232905	0.169193	0.489744	0.573969	0.972435	0.295739	2.57889e-05	down	yes
ENSG00000205420	KRT6A	0	0.0773195	0.049961	0.3824	0.479862	0.426988	0.0987244	2.74092e-05	down	yes
ENSG00000107438	PDLIM1	0.617729	0.354592	0.504568	1.29739	1.06256	1.43119	0.389563	3.40331e-05	down	yes
ENSG00000236364	AL358115	0.149839	0.176277	0.216901	0.553814	0.701212	0.475993	0.313698	3.50785e-05	down	yes
ENSG00000254290	AC124067	0.039588	0.047037	0.045034	0.431842	0.270839	0.204141	0.145187	5.34054e-05	down	yes
ENSG00000162433	AK4	1.3447	0.704977	0.707923	2.2978	1.20237	2.51194	0.458675	6.55615e-05	down	yes
ENSG00000287853	AL031668	0.056489	0	0.022067	0.419631	0.521131	0.273348	0.0647025	9.75041e-05	down	yes
ENSG00000130303	BST2	0.458285	0.529938	0.731615	1.74145	1.34566	1.78089	0.353295	0.000101955	down	yes
ENSG00000169059	VCX3A	0	0	0	0.438241	0.122814	0.19978	0.000394304	0.000103691	down	yes
ENSG00000197177	ADGRA1	0.161705	0.196192	0.248323	0.540672	0.445966	0.384189	0.44223	0.000113372	down	yes
ENSG00000259522	AL136295	2.22331	3.94621	1.55771	13.7279	8.76551	6.48359	0.266667	0.000141027	down	yes
ENSG00000286001	AC021087	0.910353	0.285374	0.5237	1.68062	2.5096	0.846698	0.341365	0.000143044	down	yes
ENSG00000124875	CXCL6	0	0	0	0.0596634	0.133971	0.140885	0.000896809	0.000150949	down	yes
ENSG00000243649	CFB	0.370295	0.0598642	0.0808451	0.552457	0.773169	0.686489	0.253964	0.00020561	down	yes
ENSG00000154928	EPHB1	0	0	0	0.0162542	0.0742479	0.014374	0.00286052	0.000217709	down	yes
ENSG00000274588	DGKK	0	0	0	0.026334	0.035119	0.02624	0.00342103	0.000223478	down	yes
ENSG00000139219	COL2A1	0.544651	0.955493	0.454973	1.86666	1.134	1.0821	0.478871	0.00025505	down	yes
ENSG00000233966	UBE2SP1	3.18595	2.96186	2.91482	3.30425	11.0725	8.2295	0.400891	0.000282194	down	yes
ENSG00000107485	GATA3	0.0774263	0.0808896	0.0628303	0.340275	0.219411	0.305666	0.255557	0.000305129	down	yes
ENSG00000118513	MYB	0.0716766	0.100742	0.19194	0.305211	0.376345	0.380024	0.343224	0.000337755	down	yes
ENSG00000235990	RPL23AP20	0	0	0.184649	0.985549	2.06851	0.586295	0.0507229	0.000341768	down	yes
ENSG00000106123	EPHB6	0.0300491	0.0203468	0	0.142229	0.16001	0.121714	0.118871	0.000344654	down	yes
ENSG00000180999	C1orf105	1.36453	3.36926	2.36603	6.01393	4.61221	3.87804	0.489502	0.000354546	down	yes
ENSG00000077327	SPAG6	0	0	0	0.0949768	0.0665499	0.0137278	0.0017118	0.000362223	down	yes
ENSG00000006016	CRLF1	0.586335	0.560228	0.453564	0.850466	1.21427	1.18683	0.492109	0.000369139	down	yes
ENSG00000143341	HMCN1	0	0	0	0.012774	0.00486768	0.013913	0.00950731	0.000519258	down	yes
ENSG00000264577	AC010761	1.47734	1.53069	2.43995	3.57878	3.02281	5.20618	0.46139	0.000530235	down	yes
ENSG00000251503	CENPS-CORT	0.228377	0.317959	0.393361	1.32553	0.595895	0.7172	0.35613	0.000542072	down	yes
ENSG00000264230	ANXA8L1	0.123004	0.0895399	0.0670413	0.259832	0.470693	0.30519	0.269944	0.000549659	down	yes
ENSG00000150893	FREM2	0	0	0	0.0164806	0.0132077	0.00651715	0.00828606	0.000558884	down	yes
ENSG00000268713	AC005261	0.018717	0.085145	0.01	0.807916	0.723119	0.03738	0.0725969	0.000604325	down	yes
ENSG00000255154	HTD2	0.256766	0.206805	0.575423	0.752899	0.778335	1.01904	0.407405	0.000674794	down	yes
ENSG00000118777	ABCG2	0.122708	0.15399	0.115972	0.39441	0.207785	0.42225	0.3833	0.000676884	down	yes
ENSG00000229807	XIST	0.0392892	0.0368645	0.102831	0.139515	0.148555	0.148105	0.41035	0.000700658	down	yes
ENSG00000232186	TERF1P7	0.136731	0.028191	0.097453	0.493642	0.435481	0.581895	0.173641	0.000758917	down	yes
ENSG00000169583	CLIC3	0.157274	0.10853	0.0554678	0.514772	0.876332	0.440584	0.175397	0.000788573	down	yes
ENSG00000228082	Z86062	0	0	0	0.324464	0.778632	0.322669	0.000210413	0.000843434	down	yes
ENSG00000164176	EDIL3	0.014404	0	0.0141197	0.0611754	0.123515	0.0866735	0.105112	0.000851662	down	yes
ENSG00000181101	ENTR1P2	0	0	0	0.1709	0.133313	0.20875	0.000584838	0.000863736	down	yes
ENSG00000064489	BORCS8-MEF2B	0.21338	0.237174	0.462179	0.699268	1.0106	0.806825	0.362672	0.000884746	down	yes
ENSG00000225400	RAB28P5	0	0	0	0.164956	0.480208	0.168904	0.00036852	0.000920403	down	yes
ENSG00000099812	MISP	0.0696563	0.0671895	0.116813	0.241873	0.303988	0.365833	0.278229	0.000938897	down	yes
ENSG00000226180	AC010536	0.121764	0.113308	0.221605	0.422101	0.581339	0.392929	0.327046	0.00102136	down	yes
ENSG00000125657	TNFSF9	0.538413	0.525536	0.723887	1.42636	1.32923	1.08584	0.46541	0.00104052	down	yes
ENSG00000043039	BARX2	0	0.0149623	0	0.105757	0.0450625	0.134039	0.0525253	0.00104759	down	yes
ENSG00000069535	MAOB	0.132362	0.116542	0.149338	0.4666	0.380488	0.306127	0.345332	0.00107927	down	yes
ENSG00000232748	AC135050	0.0798861	0.296709	0.242115	0.63155	0.449862	0.671126	0.353037	0.00109158	down	yes
ENSG00000186832	KRT16	0.0457796	0.0739594	0.103253	0.22616	0.388508	0.31583	0.239648	0.00112754	down	yes
ENSG00000285990	AL589743	1.05876	1.99494	1.24072	4.34831	2.43577	3.4653	0.418994	0.00122565	down	yes
ENSG00000171227	TMEM37	0.0457589	0.168668	0.160683	0.419409	0.490734	0.458298	0.274114	0.00124769	down	yes
ENSG00000268174	BNIP3P22	0	0	0	0.02594	0.292395	0.740325	0.000283377	0.00125973	down	yes
ENSG00000168453	HR	0.0114195	0.021828	0.0385008	0.0514146	0.129216	0.141335	0.222844	0.00131051	down	yes
ENSG00000179846	NKPD1	0	0	0.00911407	0.0840807	0.064148	0.048781	0.0462621	0.0013157	down	yes
ENSG00000180209	MYL11	1.72278	4.66021	4.02399	8.68741	7.24406	5.03826	0.496286	0.00138179	down	yes
ENSG00000087494	PTHLH	0.100746	0.0575941	0.094764	0.169585	0.339281	0.374996	0.286362	0.00157432	down	yes
ENSG00000137440	FGFBP1	0.178854	0.165104	0.079035	0.43197	0.821348	0.451815	0.24807	0.0016802	down	yes
ENSG00000129451	KLK10	0.0139766	0.0146826	0.0108276	0.0656677	0.0974993	0.145676	0.127854	0.00169559	down	yes
ENSG00000163220	S100A9	0.164362	0	0.252762	1.16981	0.916731	0.978623	0.136085	0.00171904	down	yes
ENSG00000240720	LRRD1	0	0	0	0.0313399	0.0230566	0.052998	0.00279344	0.00175922	down	yes
ENSG00000107165	TYRP1	0	0	0	0.047785	0.0101538	0.0816322	0.00214944	0.00175987	down	yes
ENSG00000232077	LINC01031	0.418159	0.735612	0.429227	1.1951	0.999359	1.16755	0.470849	0.00178989	down	yes
ENSG00000124102	PI3	0.706141	0.348104	0.23012	1.10033	2.09189	1.75021	0.259865	0.00186625	down	yes
ENSG00000229921	KIF25-AS1	0.095039	0.237731	0.222841	0.568687	0.347379	0.601961	0.366008	0.00193973	down	yes
ENSG00000265590	CFAP298-TCP10L	0.0652282	0.0711529	0.0319934	0.0665162	0.274421	0.132545	0.35561	0.0019662	down	yes
ENSG00000198033	TUBA3C	0	0	0	0.041861	0.154389	0.117821	0.000955198	0.0019793	down	yes
ENSG00000140280	LYSMD2	0.460932	0.421785	0.620208	1.02932	0.995421	1.06595	0.486274	0.00200015	down	yes
ENSG00000285973	AC063960	0.0496956	0.114344	0.144776	0.348294	0.246377	0.300861	0.34484	0.00200616	down	yes
ENSG00000117472	TSPAN1	0	0	0	0.0366618	0.0892506	0.064726	0.00157366	0.00202554	down	yes
ENSG00000181790	ADGRB1	0	0	0	0.0246518	0.0270368	0.0121206	0.00470152	0.00203942	down	yes
ENSG00000233296	TMEM18-DT	0	0	0	0.0523281	0.0883075	0.0212899	0.0018527	0.00205431	down	yes
ENSG00000185652	NTF3	0.254506	0.324767	0.275822	0.931783	0.721242	0.388796	0.41879	0.00223316	down	yes
ENSG00000127903	ZNF835	0.223419	0.099596	0.10202	0.510041	0.246202	0.485017	0.342422	0.00237199	down	yes
ENSG00000164078	MST1R	0	0	0.0113327	0.0408233	0.0598797	0.0882681	0.0599706	0.00237664	down	yes
ENSG00000080603	SRCAP	2.60002	1.79209	3.0741	6.90115	3.18106	7.05721	0.435616	0.0026313	down	yes
ENSG00000244607	CCDC13	0	0	0	0.0286981	0.013932	0.0185343	0.00490482	0.00277685	down	yes
ENSG00000177181	RIMKLA	0.0238942	0.0236595	0.0123935	0.114066	0.030174	0.0973108	0.248177	0.00281111	down	yes
ENSG00000287340	AC007222	0.500371	0.758204	0.283026	0.898192	1.42311	1.849	0.369662	0.00282739	down	yes
ENSG00000288534	AP001931	0.102274	0.28974	0.646126	1.29108	1.03198	4.22375	0.158572	0.00288463	down	yes
ENSG00000243709	LEFTY1	0	0	0	0.123149	0.086258	0.0271975	0.00126794	0.00293796	down	yes
ENSG00000242267	SKINT1L	0.00549006	0	0	0.162498	0.0537411	0.0581688	0.0200069	0.00295144	down	yes
ENSG00000047936	ROS1	0	0	0	0.00555259	0.0344204	0.0156981	0.00538879	0.00300628	down	yes
ENSG00000105088	OLFM2	0.11956	0.146558	0.143426	0.540745	0.344362	0.306304	0.343747	0.00300733	down	yes
ENSG00000171051	FPR1	0	0	0	0.0392985	0.0787566	0.0503918	0.00178098	0.00314525	down	yes
ENSG00000257335	MGAM	0	0.0042755	0.0124295	0.0390264	0.060349	0.033916	0.125327	0.00317793	down	yes
ENSG00000168243	GNG4	0.164106	0.0943192	0.0430596	0.185707	0.314216	0.389153	0.339099	0.00330361	down	yes
ENSG00000173218	VANGL1	0.0372743	0.0505209	0.0561731	0.140845	0.113254	0.112442	0.392775	0.0033119	down	yes
ENSG00000284966	AL138689	0	0	0	0.000713218	0.0191565	0.0274388	0.00634135	0.00333864	down	yes
ENSG00000198879	SFMBT2	1.74447	0.580756	0.838571	2.68068	3.17955	2.47124	0.37974	0.00364345	down	yes
ENSG00000233337	UBE2FP3	0.387784	0.193555	0.654682	1.13051	1.36097	2.12703	0.267624	0.00366029	down	yes
ENSG00000179111	HES7	0.418271	0.542469	0.659482	1.24346	0.774425	1.34719	0.481481	0.00385754	down	yes
ENSG00000267533	AP002414	0	0	0	0.15934	0.13406	0.063867	0.000839708	0.00390972	down	yes
ENSG00000108576	SLC6A4	0	0	0	0.00526391	0.00439729	0.059175	0.00435817	0.00403496	down	yes
ENSG00000198744	MTCO3P12	1.13769	0.782394	1.21753	2.54326	2.6626	2.04731	0.432587	0.00420736	down	yes
ENSG00000198326	TMEM239	0	0.028367	0	0.095671	0.046412	0.200776	0.0827366	0.00425099	down	yes
ENSG00000172209	GPR22	0	0	0	0.00909968	0.104507	0.0091597	0.00244367	0.00436441	down	yes
ENSG00000259075	POC1B-GALNT4	0.877751	0.928433	2.5605	6.16171	3.26018	3.6279	0.334618	0.00438277	down	yes
ENSG00000058404	CAMK2B	0.0512322	0.16926	0.107038	0.568748	0.235475	0.139484	0.347068	0.00445786	down	yes
